# Supplementary material for: Integration of Pseudotargeted Metabolomics and Microbiomics Reveals That Hugan Tablets Ameliorate NASH with Liver Fibrosis in Mice by Modulating Bile Acid Metabolism via the Gut Microbiome
Source: Metabolites. 2025 Jun 24;15(7):433. doi: 10.3390/metabo15070433 (PMC12301009; doi:10.3390/metabo15070433)
Supplement: Supplementary file 1 [file metabolites-15-00433-s001.zip]

Archive with 1 entries (1 files):
- metabolites-3601116-supplementary.pdf
